# Supplementary material for: Effect of Dystocia Duration on the Placental Health in Canines
Source: Life (Basel). 2026 Feb 18;16(2):349. doi: 10.3390/life16020349 (PMC12941726; doi:10.3390/life16020349)
Supplement: Supplementary file 1 [file life-16-00349-s001.zip]

Archive with 1 entries (1 files):
- life-4041484-supplementary.pdf
